# Supplementary material for: Pan-cancer multi-omics characterization of calcyphosine and its revealed links to the immune microenvironment and regulatory networks in endometrial carcinoma
Source: Front Immunol. 2025 Nov 26;16:1688606. doi: 10.3389/fimmu.2025.1688606 (PMC12689553; doi:10.3389/fimmu.2025.1688606)
Supplement: Supplementary Table 2 — Clinical characteristics of EC samples from the GSE173682 single-cell RNA-seq dataset. [file Table1.xlsx]

## Sheet: Sheet1
Dataset/source	Data type	Sample size (n)	Tissue/material	Platform / assay	Inclusion & exclusion criteria / clinical notes
TCGA Pan-Cancer cohort	Bulk RNA-seq, clinical, and mutation data across 33 cancer types	~10,000 tumor + matched normal tissues	Fresh frozen	Illumina HiSeq RNA-seq (UCSC Xena processed)	Inclusion: all TCGA tumor types with available RNA-seq and clinical data; used for pan-cancer CAPS expression, mutation, and immune correlation analyses
TCGA-UCEC	Bulk RNA-seq + clinical data	552 tumor, 35 normal	Fresh frozen	Illumina HiSeq RNA-seq	Inclusion: primary EC with full RNA-seq and clinical data; Exclusion: missing follow-up or incomplete clinical information
GTEx-Uterus	Normal RNA-seq	78 normal endometrium	Fresh frozen	Illumina RNA-seq	Normal uterine endometrium used as non-tumor reference for TCGA-UCEC
CPTAC-UCEC	Proteomics + transcriptomics	100 tumor, 31 adjacent	Fresh frozen	LC–MS/MS proteomics + RNA-seq	Histologically confirmed EC; matched proteogenomic profiles available; used for protein-level validation
GEO (GSE173682)	Single-cell RNA-seq	5 EC samples	Fresh frozen	10x Genomics Chromium 3′ scRNA-seq	Primary untreated endometrioid EC; FIGO stage I–II; age 49–66 years; see Supplementary Table 1 for clinical metadata
The First Hospital of Lanzhou University cohort	Clinical tissue samples (IHC + WB)	12 paired EC + adjacent tissues (24 total)	FFPE for IHC; fresh frozen for WB	IHC and Western blot	Inclusion: primary endometrioid EC; complete clinicopathological data; no preoperative therapy; no other malignancy or systemic disease; “normal” defined as histologically normal endometrium ≥ 2 cm from tumor margin
